# Supplementary material for: Analysis of the diversity of tick-borne viruses at the border areas in Liaoning Province, China
Source: Front Microbiol. 2023 May 2;14:1179156. doi: 10.3389/fmicb.2023.1179156 (PMC10187663; doi:10.3389/fmicb.2023.1179156)
Supplement: Supplementary file 1 [file Table_1.xlsx]

## Sheet: Sheet1
Supplementary Material S1. Distribution of tick collection areas in Liaoning Province , China.
Location		Year	Month	Tick library	Tick numbers	Species	Type	Sample origin
Dandong City	Yongdian Town	2022	early May	DD1	40	H. longicornis	adult	grassland,forest
（206 ticks）	Maodian Town	2022	early May	DD2	40	H. longicornis	adult	grassland,forest
	Changdian Town	2022	late May	DD3	40	H. longicornis	adult	grassland,forest
	Yangmuchuan Town	2022	early May	DD4	48	H. longicornis	adult	grassland,forest
	Hongshi Town	2022	late May	DD5	38	H. longicornis	adult	grassland,forest
Fengcheng City	Penghai Town	2022	early May	FC1	10	H. longicornis	adult	grassland,forest
（165 ticks)	Qingyishan Town	2022	late May	FC2	13	H. longicornis	adult	grassland,forest
	Dongtang Town	2022	late May	FC3	40	H. longicornis	adult	grassland,forest
	Jiguanshan Town	2022	early June	FC4	12	H. longicornis	adult	grassland,forest
	Tongyuanbao Town	2022	early June	FC5	10	H. longicornis	adult	grassland,forest
	Shicheng Town	2022	late June	FC6	40	H. longicornis	adult	grassland,forest
	Aiyang Town	2022	early July	FC7	40	H. longicornis	adult	grassland,forest
Tieling City	Fanhe Town	2022	late July	TL1	40	H. longicornis	adult	grassland,forest
(100 ticks)	Fanhe Town	2022	late July	TL2	35	H. longicornis	adult	grassland,forest
	Fanhe Town	2022	early August	TL3	25	H. longicornis	adult	grassland,forest
Benxi City	Hengren Town	2022	late August	BX1	35	H. longicornis	adult	grassland,forest
(95 ticks)	Hengren Town	2022	late August	BX2	30	H. longicornis	adult	grassland,forest
	Hengren Town	2022	late August	BX3	25	H. longicornis	adult	grassland,forest
