# Supplementary material for: Analysis of the diversity of tick-borne viruses at the border areas in Liaoning Province, China
Source: Front Microbiol. 2023 May 2;14:1179156. doi: 10.3389/fmicb.2023.1179156 (PMC10187663; doi:10.3389/fmicb.2023.1179156)
Supplement: Supplementary file 2 [file Table_2.xlsx]

## Sheet: Sheet1
Supplementary Material S2. Viral sequences identified in our study.
Family	Name	Abbreviation	Length (bp)	Identity (BLASTn)	Blastn hits on known viruses
Phenuiviridae	Severe fever with thrombocytopenia syndrome virus	SFTSV-DD	6334 (L)	0.9938	Severe fever with thrombocytopenia syndrome virus
			3219 (M)	0.9938	Severe fever with thrombocytopenia syndrome virus
			1476 (S)	0.9939	Severe fever with thrombocytopenia syndrome virus
	Dabieshan tick virus	DBTV-DD1	6506 (L)	0.992	Dabieshan tick virus
			1737 (S)	0.9901	Dabieshan tick virus
		DBTV-DD2	6510 (L)	0.992	Dabieshan tick virus
			1130 (S)	0.9956	Dabieshan tick virus
		DBTV-JG	6521 (L)	0.9977	Dabieshan tick virus
			1909 (S)	0.9898	Dabieshan tick virus
		DBTV-TY	6620 (L)	0.9975	Dabieshan tick virus
			1769 (S)	0.9909	Dabieshan tick virus
		DBTV-PH	6637 (L)	0.9972	Dabieshan tick virus
			1754 (S)	0.988	Dabieshan tick virus
		DBTV-QH	6417 (L)	0.9971	Dabieshan tick virus
			1739 (S)	0.9896	Dabieshan tick virus
		DBTV-TL	6519 (L)	0.9913	Dabieshan tick virus
			1753 (S)	0.9875	Dabieshan tick virus
Nairoviridae	Nairobi sheep disease virus	NSDV-FC	11991 (L)	0.9724	Nairobi sheep disease virus
			5052 (M)	0.966	Nairobi sheep disease virus
			1501 (S)	0.9694	Nairobi sheep disease virus
Flaviviridae	Alongshan virus	ALSV-LN	373	0.8315	Alongshan virus
Rhabdoviridae	Rhabdoviridae sp. strain RhV/LN	RhV/LN	1021	0.9941	Rhabdoviridae sp.
Parvoviridae	Densovirinae NS1	DNSV-NS1	1507	0.7352	Densovirinae sp.
	Densovirinae VP1	DNSV-VP1	690	0.9147	Densovirinae sp.
