# Supplementary material for: Analysis of the diversity of tick-borne viruses at the border areas in Liaoning Province, China
Source: Front Microbiol. 2023 May 2;14:1179156. doi: 10.3389/fmicb.2023.1179156 (PMC10187663; doi:10.3389/fmicb.2023.1179156)
Supplement: Supplementary file 3 [file Table_3.xlsx]

## Sheet: Sheet1
Supplementary Material S3. Primer sequences of tick-associated viruses used in this study.
Virus (abbreviation)	Target	Prime definition	Primer sequence (from 5' to 3')
SFTSV	L	SFTSVLF	GGAGGTGGTGTTGGCTATAAG
		SFTSVLR	CAAGCCAGTTACTAGTCCCATC
	M	SFTSVMF	ACCTGCCCAATCATCAGAAA
		SFTSVMR	CAGTGAGGAGATGTCGTTGG
	S	SFTSVSF	ATGGCTCGTACAGTGTCTTG
		SFTSVSR	TGTGGAATGGGCACCTATTTA
DBTV	L	DBTVLF	CACTACAGGCCAGAAATTAGGT
		DBTVLR	CTCCAGGACTGCTGTTAGATTG
	S	DBTVSF	ATGTGGCATTCCTGATCTCC
		DBTVSR	GATCACTGGCTCCACATCC
NSDV	L	NSDVLF	TCAGGCTTGGAGTGCATAAA
		NSDVLR	CTTTCTGTCTGCTTGTCCAATAAA
	M	NSDVMF	ACACAGAGACCGATTACACAAG
		NSDVMR	CGGAGTTAGGTCTTGCTTTCA
	S	NSTVSF	GGCTAATTCGAGGGCTTTCT
		NSTVSR	GGTCTTGTGGCATGGATCA
ALSV	VP1a	ALSVF	GTTGTGGATCGTAGGTCTCTTG
		ALSVR	AATCCTCGTAGACAGTCCATTTG
RH	RDRP	RHF	CAAGTTGGACAACACGCAATC
		RHR	AACTGGACTTCTCAACCATCAA
DNSV	NS1	DNSVNSF	GGAAACTCAAGAAGGCGATAGA
		DNSVNSR	CTCGGAGCGGGTTGTAAAT
	VP1	DNSVVPR	GGCACTCCGATCGTCAATTA
		DNSVVPR	CCACCAATCGGCTGTAAGT
