# Supplementary material for: Analysis of the diversity of tick-borne viruses at the border areas in Liaoning Province, China
Source: Front Microbiol. 2023 May 2;14:1179156. doi: 10.3389/fmicb.2023.1179156 (PMC10187663; doi:10.3389/fmicb.2023.1179156)
Supplement: Supplementary file 4 [file Table_4.xlsx]

## Sheet: Sheet1
Supplementary Material S4. Sequences information.
Family	Genus	Virus /Abbreviation	NGDC Accesson No.	GenBank ID
Phenuiviridae	Bandavirus	Severe fever with thrombocytopenia syndrome virus (SFTSV-DD)	(L) C_AA001253.1 (M) C_AA001252.1 (S) C_AA001279.1	(L) OQ716537 (M) OQ716539 (S) OQ716538
	Uukuvirus	Dabieshan tick virus (DBTV-DD1)	(L) C_AA001257.1 (S) C_AA001256.1	(L) OQ716522 (S) OQ716521
	Uukuvirus	Dabieshan tick virus (DBTV-DD2)	(L) C_AA001254.1 (S) C_AA001255.1	(L) OQ716520 (S) OQ716519
Nairoviridae	Orthonairovirus	Nairobi sheep disease virus (NSDV-FC)	(L) C_AA001249.1 (M) C_AA001250.1 (S) C_AA001251.1	(L) OQ716535 (M) OQ716534 (S)OQ716536
Flaviviridae	Unclassified	Alongshan virus (ALSV-LN)	C_AA001283.1	OQ716542
Rhabdoviridae	Unclassified	Rhabdoviridae sp. strain RhV/LN (RhV/LN)	C_AA001273.1	OQ716540
Parvoviridae	Unclassified	Densovirinae VP1 (DNSV-VP1)	C_AA001278.1	OQ716541
