# Supplementary material for: Analysis of the diversity of tick-borne viruses at the border areas in Liaoning Province, China
Source: Front Microbiol. 2023 May 2;14:1179156. doi: 10.3389/fmicb.2023.1179156 (PMC10187663; doi:10.3389/fmicb.2023.1179156)
Supplement: Supplementary file 5 [file Table_5.xlsx]

## Sheet: Sheet1
Supplementary Material S5. The number of assembled contigs.
Library	DD1	DD2	DD3	DD4	DD5	FC1	FC2	FC3	FC4	FC5	FC6	FC7	TL1	TL2	TL3	BX1	BX2	BX3
Number of contigs of viruses	94	113	77	74	81	54	39	68	39	46	73	79	46	32	59	47	31	30
Number of contigs of hosts	17464	20732	16853	15888	19467	4163	3099	19222	1529	1869	16472	16294	10338	7909	7998	5880	5089	2959
Number of contigs of other species	8263	11201	18048	14786	10158	8118	6326	12050	20800	10794	25810	9397	4694	4476	8733	4216	3470	2443
